# Supplementary material for: Revisiting aortic valve prosthesis choice in patients younger than 50 years: 10 years results of the AUTHEARTVISIT study
Source: Eur J Cardiothorac Surg. 2023 Sep 26;65(1):ezad308. doi: 10.1093/ejcts/ezad308 (PMC10761203; doi:10.1093/ejcts/ezad308)
Supplement: ezad308_Supplementary_Data [file ezad308_supplementary_data.zip]

Archive with 3 entries (3 files):
- Fig2_supp.tiff
- Supplement_Revision_R3_170823.docx
- Fig1_supp_rev.tiff
